# Supplementary material for: Surveillance, insecticide resistance and control of an invasive Aedes aegypti (Diptera: Culicidae) population in California
Source: F1000Res. 2016 Aug 5;5:194. Originally published 2016 Feb 19. [Version 3] doi: 10.12688/f1000research.8107.3 (PMC4857756; doi:10.12688/f1000research.8107.3)
Supplement: Figures S1–S11 for ‘Surveillance, insecticide resistance and control of an invasive Aedes aegypti (Diptera: Culicidae) population in California’ [file f1000research-5-9305-s0000.tgz]

Archive with 1 entries (1 files):
- de69dd5a-e74c-44bf-a35b-d35ac52557b3_Supplementary_Data_Figures_FINAL.pdf
