# Supplementary material for: Surveillance, insecticide resistance and control of an invasive Aedes aegypti (Diptera: Culicidae) population in California
Source: F1000Res. 2016 Aug 5;5:194. Originally published 2016 Feb 19. [Version 3] doi: 10.12688/f1000research.8107.3 (PMC4857756; doi:10.12688/f1000research.8107.3)
Supplement: Raw data for ‘Surveillance, insecticide resistance and control of an invasive Aedes aegypti (Diptera: Culicidae) population in California’ — Includes collection counts ('Counts.csv'), knockdown and morality responses ('Summary.csv' and 'Knockdown-Mortality.csv'), and relative abundances (‘Abundance.csv’) of Ae. aegypti. [file f1000research-5-9305-s0001.tgz]

Archive with 1 entries (1 files):
- e3372632-3fc5-458d-900d-26fd22459eb7_Data.zip
